# Supplementary material for: Metabolic Capacity Differentiates Plenodomus lingam from P. biglobosus Subclade ‘brassicae’, the Causal Agents of Phoma Leaf Spotting and Stem Canker of Oilseed Rape (Brassica napus) in Agricultural Ecosystems
Source: Pathogens. 2022 Jan 1;11(1):50. doi: 10.3390/pathogens11010050 (PMC8778923; doi:10.3390/pathogens11010050)
Supplement: Supplementary file 1 [file pathogens-11-00050-s001.zip]

Archive with 1 entries (1 files):
- pathogens-1534551-supplementary.pdf
